# Supplementary material for: Structure-Based Identification and Biological Characterization of New NAPRT Inhibitors
Source: Pharmaceuticals (Basel). 2022 Jul 12;15(7):855. doi: 10.3390/ph15070855 (PMC9320560; doi:10.3390/ph15070855)
Supplement: Supplementary file 1 [file pharmaceuticals-15-00855-s001.zip]

Archive with 1 entries (1 files):
- pharmaceuticals-1799864-supplementary.pdf
